# Supplementary material for: Development of Green and Facile Sample Preparation Method for Determination of Seven Neonicotinoids in Fresh Vegetables, and Dissipation and Risk Assessment of Imidacloprid and Dinotefuran
Source: Foods. 2024 Apr 4;13(7):1106. doi: 10.3390/foods13071106 (PMC11011385; doi:10.3390/foods13071106)
Supplement: Supplementary file 1 [file foods-13-01106-s001.zip]

Archive with 1 entries (1 files):
- foods-2902424-supplementary.pdf
